# Supplementary material for: Integrative taxonomy reveals a new species of the genus Burmoniscus (Isopoda, Philosciidae) from the Xuefeng Mountains, China
Source: Zookeys. 2021 Aug 10;1055:123–34. doi: 10.3897/zookeys.1055.66879 (PMC8370953; doi:10.3897/zookeys.1055.66879)
Supplement: XML Treatment for Burmoniscus chuanyanensis [file zookeys.1055.66879-treatment1.xml]

<!DOCTYPE tp:taxon-treatment
  PUBLIC "-//TaxonX//DTD Taxonomic Treatment Publishing DTD v0 20100105//EN" "tax-treatment-NSO.dtd">
<tp:taxon-treatment xmlns:tp="http://www.plazi.org/taxpub"><tp:treatment-meta><kwd-group><label>Taxon classification</label><kwd><named-content xmlns:xlink="http://www.w3.org/1999/xlink" content-type="kingdom">Animalia</named-content></kwd><kwd><named-content xmlns:xlink="http://www.w3.org/1999/xlink" content-type="order">Isopoda</named-content></kwd><kwd><named-content xmlns:xlink="http://www.w3.org/1999/xlink" content-type="family">Philosciidae</named-content></kwd></kwd-group><mixed-citation publication-type="journal"><person-group><name><surname>Zeng</surname><given-names>Xue-Gang</given-names></name><name><surname>Wang</surname><given-names>Jin</given-names></name><name><surname>Yang</surname><given-names>Jing-Bo</given-names></name><name><surname>Li</surname><given-names>Wei-Chun</given-names></name></person-group><article-title>Integrative taxonomy reveals a new species of the genus <italic><tp:taxon-name><tp:taxon-name-part taxon-name-part-type="genus" reg="Burmoniscus">Burmoniscus</tp:taxon-name-part></tp:taxon-name></italic> (<tp:taxon-name><tp:taxon-name-part taxon-name-part-type="order">Isopoda</tp:taxon-name-part></tp:taxon-name>, <tp:taxon-name><tp:taxon-name-part taxon-name-part-type="family">Philosciidae</tp:taxon-name-part></tp:taxon-name>) from the Xuefeng Mountains, China</article-title><source>Zookeys</source><day>10</day><month>8</month><year>2021</year><volume>1055</volume><fpage>123</fpage><lpage>134</lpage><pub-id pub-id-type="doi">10.3897/zookeys.1055.66879</pub-id></mixed-citation></tp:treatment-meta><tp:nomenclature><tp:taxon-name>
              <object-id xmlns:xlink="http://www.w3.org/1999/xlink" content-type="arpha" xlink:type="simple">CF5DAD2E-4D94-5EC4-8987-7AD75C3BC57D</object-id>
              <tp:taxon-name-part taxon-name-part-type="genus" reg="Burmoniscus">Burmoniscus</tp:taxon-name-part>
              <tp:taxon-name-part taxon-name-part-type="species" reg="chuanyanensis">chuanyanensis</tp:taxon-name-part>
              <object-id xmlns:xlink="http://www.w3.org/1999/xlink" content-type="zoobank" xlink:type="simple">http://zoobank.org/58335AE6-9B0B-4668-B726-9B4328A20DD9</object-id>
            </tp:taxon-name><tp:taxon-authority>Li</tp:taxon-authority><tp:taxon-status xmlns:xlink="http://www.w3.org/1999/xlink" xlink:type="simple">sp. nov.</tp:taxon-status><xref ref-type="fig" rid="F2">Figures 2A–E</xref><xref ref-type="fig" rid="F3">, 3A–M</xref></tp:nomenclature><tp:treatment-sec sec-type="type material" id="SECID0EEPAE"><title>Type material.</title><p><bold><italic>Holotype</italic>.</bold> China, male, Hunan Province, Xuefeng Mountains, Chuanyanshan National Forest Park (<named-content xmlns:xlink="http://www.w3.org/1999/xlink" content-type="dwc:verbatimCoordinates" xlink:type="simple"><named-content content-type="geo-json" specific-use="{&#34;type&#34;:&#34;Point&#34;,&#34;coordinates&#34;:[110.566667,27.700000]}" id="NCID0ESPAE" xlink:type="simple">27°42'N, 110°34'E</named-content></named-content>), alt. 391 m, 14 July 2019, Wei-Chun Li and Jing-Bo Yang leg., Prep. slide no. L2007–2009, DNA no. CYS2007–2011.</p><p><bold><italic>Paratypes</italic>.</bold> One male, 23 females, same collection data as holotype.</p></tp:treatment-sec><tp:treatment-sec sec-type="diagnosis" id="SECID0E5PAE"><title>Diagnosis.</title><p>Male pleopod 1 endopodite with distal portion bearing bilobated apical tip with one subapical spine-like projection between lobes.</p></tp:treatment-sec><tp:treatment-sec sec-type="description" id="SECID0EDQAE"><title>Description.</title><p>Body length of male 7.5 mm, of females 3.5–9.0 mm. Body elliptic. Color brown with pale muscle spots on dorsal surface in preserved specimens with ethanol (Fig. <xref ref-type="fig" rid="F2">2A</xref>). Telson triangular, lateral margin slightly concave, apex acute (Fig. <xref ref-type="fig" rid="F2">2B</xref>). Uropod protopodite almost twice as long as wide, exopodite approximately twice as long as endopodite (Fig. <xref ref-type="fig" rid="F2">2B, C</xref>).</p><fig id="F2" position="float" orientation="portrait"><object-id xmlns:xlink="http://www.w3.org/1999/xlink" content-type="doi" xlink:type="simple">10.3897/zookeys.1055.66879.figure2</object-id><object-id xmlns:xlink="http://www.w3.org/1999/xlink" content-type="arpha" xlink:type="simple">5158AFC2-81EF-5F98-BBA0-B19B5C112619</object-id><label>Figure 2.</label><caption><p><italic><tp:taxon-name><tp:taxon-name-part taxon-name-part-type="genus" reg="Burmoniscus">Burmoniscus</tp:taxon-name-part><tp:taxon-name-part taxon-name-part-type="species" reg="chuanyanensis">chuanyanensis</tp:taxon-name-part></tp:taxon-name></italic> Li, sp. nov., paratype, male <bold>A</bold> habitus in dorsal view; blue circles showing insertion of <italic>noduli laterales</italic><bold>B</bold> pleon in dorsal view <bold>C</bold> pleon in ventral view <bold>D</bold> pleopod 1 exopodite <bold>E</bold> pleopod 1 endopodite.</p></caption><graphic xmlns:xlink="http://www.w3.org/1999/xlink" xlink:href="zookeys-1055-123-g002.jpg" position="float" orientation="portrait" xlink:type="simple" id="oo_576338.jpg"><uri content-type="original_file" xlink:type="simple">https://binary.pensoft.net/fig/576338</uri></graphic></fig><p><bold><italic>Antennule</italic>.</bold> Composed of three articles, distal article bearing apical set of small aesthetasc (Fig. <xref ref-type="fig" rid="F3">3A</xref>). <italic>Antenna</italic>. Flagellum slightly shorter than fifth article of peduncle, scattered with tiny setae, length ratio of flagellar articles 6: 4: 3, third article ending with slender apical organ, slightly longer than third article (Fig. <xref ref-type="fig" rid="F3">3B</xref>). <italic>Mandibles</italic>. Left mandible bearing 2+1 penicils, right mandible with 1+1 penicils, molar process consisting of single plumose seta (Fig. <xref ref-type="fig" rid="F3">3C, D</xref>). <italic>Maxillule</italic>. Inner lobe with two stout penicils and small posterior point; outer lobe with 4 + 6 (5 apically cleft) teeth (Fig. <xref ref-type="fig" rid="F3">3E</xref>). <italic>Maxilla</italic>. Distally divided into two lobes with blunted rounded margins; inner lobe covered with thick setae (Fig. <xref ref-type="fig" rid="F3">3F</xref>). <italic>Maxilliped</italic>. Endite nearly rectangular, subapically with penicil; palp two-segmented (Fig. <xref ref-type="fig" rid="F3">3G</xref>).</p><fig id="F3" position="float" orientation="portrait"><object-id xmlns:xlink="http://www.w3.org/1999/xlink" content-type="doi" xlink:type="simple">10.3897/zookeys.1055.66879.figure3</object-id><object-id xmlns:xlink="http://www.w3.org/1999/xlink" content-type="arpha" xlink:type="simple">D01D6D03-6C7F-5093-9979-6878F5D0CB30</object-id><label>Figure 3.</label><caption><p><italic><tp:taxon-name><tp:taxon-name-part taxon-name-part-type="genus" reg="Burmoniscus">Burmoniscus</tp:taxon-name-part><tp:taxon-name-part taxon-name-part-type="species" reg="chuanyanensis">chuanyanensis</tp:taxon-name-part></tp:taxon-name></italic> Li, sp. nov., holotype <bold>A</bold> antennule <bold>B</bold> antenna <bold>C</bold> left mandible <bold>D</bold> right mandible <bold>E</bold> maxillule <bold>F</bold> maxilla <bold>G</bold> maxilliped <bold>H</bold> pereopod 1 <bold>I</bold> pereopod 7 <bold>J</bold> pleopod 1 exopodite <bold>K</bold> pleopod 1 endopodite <bold>L</bold> pleopod 2 exopodite <bold>M</bold> pleopod 2 endopodite.</p></caption><graphic xmlns:xlink="http://www.w3.org/1999/xlink" xlink:href="zookeys-1055-123-g003.jpg" position="float" orientation="portrait" xlink:type="simple" id="oo_576339.jpg"><uri content-type="original_file" xlink:type="simple">https://binary.pensoft.net/fig/576339</uri></graphic></fig><p><bold><italic>Pereopods</italic></bold> (Fig. <xref ref-type="fig" rid="F3">3H, I</xref>). Pereopod 1 and pereopod 7 without sexual dimorphism.</p><p><bold><italic>Pleopods, sexual differentiation</italic>.</bold> Male pleopod 1 exopodite heart-shaped, outer margin sinuous, inner margin broadly rounded, distal portion triangular bearing one row of small setae on inner margin (Fig. <xref ref-type="fig" rid="F3">3J</xref>); endopodite with broad basal part, narrowed towards apical tip, apical tip bilobed, subapical part bearing one spine-like projection on middle (Fig. <xref ref-type="fig" rid="F3">3K</xref>). Pleopod 2 exopodite slightly concave on outer margin, inner margin slightly convex and covered one line of small setae at distal portion (Fig. <xref ref-type="fig" rid="F3">3L</xref>); endopodite longer than exopodite, with distal article long and narrowed apically (Fig. <xref ref-type="fig" rid="F3">3M</xref>).</p></tp:treatment-sec><tp:treatment-sec sec-type="etymology" id="SECID0E2VAE"><title>Etymology.</title><p>The new species is named after the national forest park where the type specimens were collected.</p></tp:treatment-sec></tp:taxon-treatment>
