# Supplementary material for: Integrative taxonomy reveals a new species of the genus Burmoniscus (Isopoda, Philosciidae) from the Xuefeng Mountains, China
Source: Zookeys. 2021 Aug 10;1055:123–34. doi: 10.3897/zookeys.1055.66879 (PMC8370953; doi:10.3897/zookeys.1055.66879)
Supplement: XML Treatment for Burmoniscus mauritiensis [file zookeys.1055.66879-treatment2.xml]

<!DOCTYPE tp:taxon-treatment
  PUBLIC "-//TaxonX//DTD Taxonomic Treatment Publishing DTD v0 20100105//EN" "tax-treatment-NSO.dtd">
<tp:taxon-treatment xmlns:tp="http://www.plazi.org/taxpub"><tp:treatment-meta><kwd-group><label>Taxon classification</label><kwd><named-content xmlns:xlink="http://www.w3.org/1999/xlink" content-type="kingdom">Animalia</named-content></kwd><kwd><named-content xmlns:xlink="http://www.w3.org/1999/xlink" content-type="order">Isopoda</named-content></kwd><kwd><named-content xmlns:xlink="http://www.w3.org/1999/xlink" content-type="family">Philosciidae</named-content></kwd></kwd-group><mixed-citation publication-type="journal"><person-group><name><surname>Zeng</surname><given-names>Xue-Gang</given-names></name><name><surname>Wang</surname><given-names>Jin</given-names></name><name><surname>Yang</surname><given-names>Jing-Bo</given-names></name><name><surname>Li</surname><given-names>Wei-Chun</given-names></name></person-group><article-title>Integrative taxonomy reveals a new species of the genus <italic><tp:taxon-name><tp:taxon-name-part taxon-name-part-type="genus" reg="Burmoniscus">Burmoniscus</tp:taxon-name-part></tp:taxon-name></italic> (<tp:taxon-name><tp:taxon-name-part taxon-name-part-type="order">Isopoda</tp:taxon-name-part></tp:taxon-name>, <tp:taxon-name><tp:taxon-name-part taxon-name-part-type="family">Philosciidae</tp:taxon-name-part></tp:taxon-name>) from the Xuefeng Mountains, China</article-title><source>Zookeys</source><day>10</day><month>8</month><year>2021</year><volume>1055</volume><fpage>123</fpage><lpage>134</lpage><pub-id pub-id-type="doi">10.3897/zookeys.1055.66879</pub-id></mixed-citation></tp:treatment-meta><tp:nomenclature><tp:taxon-name>
              <object-id xmlns:xlink="http://www.w3.org/1999/xlink" content-type="arpha" xlink:type="simple">C8501CF5-0B60-5B0F-8E84-09BCA75219E2</object-id>
              <tp:taxon-name-part taxon-name-part-type="genus" reg="Burmoniscus">Burmoniscus</tp:taxon-name-part>
              <tp:taxon-name-part taxon-name-part-type="species" reg="mauritiensis">mauritiensis</tp:taxon-name-part>
            </tp:taxon-name><tp:taxon-authority>(Taiti &amp; Ferrara, 1983)</tp:taxon-authority><xref ref-type="fig" rid="F4">Figure 4A–E</xref><tp:nomenclature-citation-list><tp:nomenclature-citation><tp:taxon-name>
                  <tp:taxon-name-part taxon-name-part-type="genus" reg="Rennelloscia">Rennelloscia</tp:taxon-name-part>
                  <tp:taxon-name-part taxon-name-part-type="species" reg="mauritiensis">mauritiensis</tp:taxon-name-part>
                </tp:taxon-name><comment>Taiti &amp; Ferrara, 1983: 203, fig. 2.</comment></tp:nomenclature-citation><tp:nomenclature-citation><tp:taxon-name>
                  <tp:taxon-name-part taxon-name-part-type="genus" reg="Burmoniscus">Burmoniscus</tp:taxon-name-part>
                  <tp:taxon-name-part taxon-name-part-type="species" reg="mauritiensis">mauritiensis</tp:taxon-name-part>
                </tp:taxon-name><comment>(Taiti &amp; Ferrara, 1983): <xref ref-type="bibr" rid="B23">Taiti and Ferrara 1986</xref>: 187; <xref ref-type="bibr" rid="B13">Kwon and Taiti 1993</xref>: 17.</comment></tp:nomenclature-citation></tp:nomenclature-citation-list></tp:nomenclature><tp:treatment-sec sec-type="Examined specimens" id="SECID0EKYAE"><title>Examined specimens.</title><p>Three males, seven females, China, Hunan Province, Xuefeng Mountains, Lingcuishan Park (<named-content xmlns:xlink="http://www.w3.org/1999/xlink" content-type="dwc:verbatimCoordinates" xlink:type="simple"><named-content content-type="geo-json" specific-use="{&#34;type&#34;:&#34;Point&#34;,&#34;coordinates&#34;:[110.566667,27.900000]}" id="NCID0ETYAE" xlink:type="simple">27°54'N, 110°34'E</named-content></named-content>), 15 July 2019, alt. 214 m, Wei-Chun Li and Jing-Bo Yang leg., slide prep. no. L2016–2018, DNA no. LCS2028–2029; 13 males, 85 females, China, Jiangxi Province, Nanchang County, Liantang (<named-content xmlns:xlink="http://www.w3.org/1999/xlink" content-type="dwc:verbatimCoordinates" xlink:type="simple"><named-content content-type="geo-json" specific-use="{&#34;type&#34;:&#34;Point&#34;,&#34;coordinates&#34;:[115.933333,28.550000]}" id="NCID0E2YAE" xlink:type="simple">28°33'N, 115°56'E</named-content></named-content>), 3 January 2012, Wei-Chun Li leg., slide prep. no. L17225–17230.</p><fig id="F4" position="float" orientation="portrait"><object-id xmlns:xlink="http://www.w3.org/1999/xlink" content-type="doi" xlink:type="simple">10.3897/zookeys.1055.66879.figure4</object-id><object-id xmlns:xlink="http://www.w3.org/1999/xlink" content-type="arpha" xlink:type="simple">B787ED9D-5379-555C-B4A0-3695B62F751A</object-id><label>Figure 4.</label><caption><p><italic><tp:taxon-name><tp:taxon-name-part taxon-name-part-type="genus" reg="Burmoniscus">Burmoniscus</tp:taxon-name-part><tp:taxon-name-part taxon-name-part-type="species" reg="mauritiensis">mauritiensis</tp:taxon-name-part></tp:taxon-name></italic> (Taiti &amp; Ferrara, 1983), male <bold>A</bold> habitus in dorsal view <bold>B</bold> telson in dorsal view <bold>C</bold> pleon in lateral view <bold>D</bold> pleopod 1 exopodite <bold>E</bold> pleopod 1 endopodite.</p></caption><graphic xmlns:xlink="http://www.w3.org/1999/xlink" xlink:href="zookeys-1055-123-g004.jpg" position="float" orientation="portrait" xlink:type="simple" id="oo_576340.jpg"><uri content-type="original_file" xlink:type="simple">https://binary.pensoft.net/fig/576340</uri></graphic></fig></tp:treatment-sec><tp:treatment-sec sec-type="distribution" id="SECID0EC1AE"><title>Distribution.</title><p>China (Guangxi, Hong Kong, Hunan, Jiangxi, Nanjing, Sichuan); Hawaiian Islands; Korea; Mauritius.</p></tp:treatment-sec><tp:treatment-sec sec-type="remarks" id="SECID0EH1AE"><title>Remarks.</title><p>In the examined specimens of this species, the body length of males were 4.0–7.0 mm, and of females 4.5–7.0 mm. Taiti and Ferrara (1983) have adequately described and illustrated this species. By morphology, it is easily distinguished by the unique characters of the male pleopod 1 endopodite, which is distinctively bent outwards near the apical area and densely covered with denticles (see Taiti and Ferrara 1983: fig. 2). Furthermore, the morphological characters of this species are identical to those of <italic><tp:taxon-name><tp:taxon-name-part taxon-name-part-type="genus" reg="Burmoniscus">B.</tp:taxon-name-part><tp:taxon-name-part taxon-name-part-type="species" reg="dasystylus">dasystylus</tp:taxon-name-part></tp:taxon-name></italic> Nunomura, 2003 (see also <xref ref-type="bibr" rid="B16">Nunomura 2003a</xref>: fig. 5).</p><fig id="F5" position="float" orientation="portrait"><object-id xmlns:xlink="http://www.w3.org/1999/xlink" content-type="doi" xlink:type="simple">10.3897/zookeys.1055.66879.figure5</object-id><object-id xmlns:xlink="http://www.w3.org/1999/xlink" content-type="arpha" xlink:type="simple">B383092B-78CC-5B45-B67D-1419016FEF7D</object-id><label>Figure 5.</label><caption><p><italic><tp:taxon-name><tp:taxon-name-part taxon-name-part-type="genus" reg="Burmoniscus">Burmoniscus</tp:taxon-name-part><tp:taxon-name-part taxon-name-part-type="species" reg="kathmandius">kathmandius</tp:taxon-name-part></tp:taxon-name></italic> (Schmalfuss, 1983), male <bold>A</bold> habitus in dorsal view <bold>B</bold> telson in dorsal view <bold>C</bold> pleon in ventral view <bold>D</bold> pleopod 1 exopodite <bold>E</bold> pleopod 1 endopodite.</p></caption><graphic xmlns:xlink="http://www.w3.org/1999/xlink" xlink:href="zookeys-1055-123-g005.jpg" position="float" orientation="portrait" xlink:type="simple" id="oo_576341.jpg"><uri content-type="original_file" xlink:type="simple">https://binary.pensoft.net/fig/576341</uri></graphic></fig><p><xref ref-type="bibr" rid="B7">Karasawa (2016)</xref> provided a <abbrev xmlns:xlink="http://www.w3.org/1999/xlink" xlink:title="mitochondrial cytochrome c oxidase subunit I" id="ABBRID0EE3AE" xlink:type="simple">COI</abbrev> sequence (accession no. <ext-link xmlns:xlink="http://www.w3.org/1999/xlink" ext-link-type="gen" xlink:href="AB626154" xlink:type="simple">AB626154</ext-link>) of <italic><tp:taxon-name><tp:taxon-name-part taxon-name-part-type="genus" reg="Burmoniscus">B.</tp:taxon-name-part><tp:taxon-name-part taxon-name-part-type="species" reg="dasystylus">dasystylus</tp:taxon-name-part></tp:taxon-name></italic>. In this context, we estimated the <abbrev xmlns:xlink="http://www.w3.org/1999/xlink" xlink:title="mitochondrial cytochrome c oxidase subunit I" id="ABBRID0EY3AE" xlink:type="simple">COI</abbrev> sequence divergences of <italic><tp:taxon-name><tp:taxon-name-part taxon-name-part-type="genus" reg="Burmoniscus">B.</tp:taxon-name-part><tp:taxon-name-part taxon-name-part-type="species" reg="mauritiensis">mauritiensis</tp:taxon-name-part></tp:taxon-name></italic> and <italic><tp:taxon-name><tp:taxon-name-part taxon-name-part-type="genus" reg="Burmoniscus">B.</tp:taxon-name-part><tp:taxon-name-part taxon-name-part-type="species" reg="dasystylus">dasystylus</tp:taxon-name-part></tp:taxon-name></italic> based on our data (accession no. <ext-link xmlns:xlink="http://www.w3.org/1999/xlink" ext-link-type="gen" xlink:href="LC617873" xlink:type="simple">LC617873</ext-link>, <ext-link xmlns:xlink="http://www.w3.org/1999/xlink" ext-link-type="gen" xlink:href="LC617874" xlink:type="simple">LC617874</ext-link>) and the published sequence (accession no. <ext-link xmlns:xlink="http://www.w3.org/1999/xlink" ext-link-type="gen" xlink:href="AB626154" xlink:type="simple">AB626154</ext-link>). The result shows that their minimum interspecific distance is much smaller than the maximum intraspecific distance of <italic><tp:taxon-name><tp:taxon-name-part taxon-name-part-type="genus" reg="Burmoniscus">B.</tp:taxon-name-part><tp:taxon-name-part taxon-name-part-type="species" reg="mauritiensis">mauritiensis</tp:taxon-name-part></tp:taxon-name></italic> (Table <xref ref-type="table" rid="T2">2</xref>). In the phylogenetic analysis, they were also represented by a well-supported clade (Fig. <xref ref-type="fig" rid="F1">1</xref>). Thus, according to the original descriptions and molecular analyses, <italic><tp:taxon-name><tp:taxon-name-part taxon-name-part-type="genus" reg="Burmoniscus">B.</tp:taxon-name-part><tp:taxon-name-part taxon-name-part-type="species" reg="dasystylus">dasystylus</tp:taxon-name-part></tp:taxon-name></italic> is most probably a junior synonym of <italic><tp:taxon-name><tp:taxon-name-part taxon-name-part-type="genus" reg="Burmoniscus">B.</tp:taxon-name-part><tp:taxon-name-part taxon-name-part-type="species" reg="mauritiensis">mauritiensis</tp:taxon-name-part></tp:taxon-name></italic> and that a re-examination of the type material is necessary to confirm the synonymy.</p></tp:treatment-sec><tp:treatment-sec><!--Section generated to contain objects referenced in tp:taxon-treatment.--><table-wrap id="T2" position="float" orientation="portrait"><label>Table 2.</label><caption><p>Pairwise genetic divergence (<abbrev xmlns:xlink="http://www.w3.org/1999/xlink" xlink:title="Kimura two-parameter model" id="ABBRID0EZEAE" xlink:type="simple">K2P</abbrev>-distance) among <italic><tp:taxon-name><tp:taxon-name-part taxon-name-part-type="genus" reg="Burmoniscus">Burmoniscus</tp:taxon-name-part></tp:taxon-name></italic> species (bold) and the outgroup using <abbrev xmlns:xlink="http://www.w3.org/1999/xlink" xlink:title="mitochondrial cytochrome c oxidase subunit I" id="ABBRID0EEFAE" xlink:type="simple">COI</abbrev> gene sequences.</p></caption><table id="TID0EBOAG" rules="all"><tbody><tr><th rowspan="1" colspan="1"/><th rowspan="1" colspan="1">1</th><th rowspan="1" colspan="1">2</th><th rowspan="1" colspan="1">3</th><th rowspan="1" colspan="1">4</th><th rowspan="1" colspan="1">5</th></tr><tr><td rowspan="1" colspan="1">1 <bold><italic><tp:taxon-name><tp:taxon-name-part taxon-name-part-type="genus" reg="Burmoniscus">B.</tp:taxon-name-part><tp:taxon-name-part taxon-name-part-type="species" reg="mauritiensis">mauritiensis</tp:taxon-name-part></tp:taxon-name></italic></bold></td><td rowspan="1" colspan="1">
                  <bold>0.195</bold>
                </td><td rowspan="1" colspan="1"/><td rowspan="1" colspan="1"/><td rowspan="1" colspan="1"/><td rowspan="1" colspan="1"/></tr><tr><td rowspan="1" colspan="1">2 <bold><italic><tp:taxon-name><tp:taxon-name-part taxon-name-part-type="genus" reg="Burmoniscus">B.</tp:taxon-name-part><tp:taxon-name-part taxon-name-part-type="species" reg="dasystylus">dasystylus</tp:taxon-name-part></tp:taxon-name></italic></bold></td><td rowspan="1" colspan="1">
                  <bold>0.096</bold>
                </td><td rowspan="1" colspan="1"/><td rowspan="1" colspan="1"/><td rowspan="1" colspan="1"/><td rowspan="1" colspan="1"/></tr><tr><td rowspan="1" colspan="1">3 <bold><italic><tp:taxon-name><tp:taxon-name-part taxon-name-part-type="genus" reg="Burmoniscus">B.</tp:taxon-name-part><tp:taxon-name-part taxon-name-part-type="species" reg="kathmandius">kathmandius</tp:taxon-name-part></tp:taxon-name></italic></bold></td><td rowspan="1" colspan="1">
                  <bold>0.270</bold>
                </td><td rowspan="1" colspan="1">
                  <bold>0.297</bold>
                </td><td rowspan="1" colspan="1">
                  <bold>0.014</bold>
                </td><td rowspan="1" colspan="1"/><td rowspan="1" colspan="1"/></tr><tr><td rowspan="1" colspan="1">4 <bold><italic><tp:taxon-name><tp:taxon-name-part taxon-name-part-type="genus" reg="Burmoniscus">B.</tp:taxon-name-part><tp:taxon-name-part taxon-name-part-type="species" reg="chuanyanensis">chuanyanensis</tp:taxon-name-part></tp:taxon-name></italic></bold></td><td rowspan="1" colspan="1">
                  <bold>0.249</bold>
                </td><td rowspan="1" colspan="1">
                  <bold>0.258</bold>
                </td><td rowspan="1" colspan="1">
                  <bold>0.237</bold>
                </td><td rowspan="1" colspan="1">
                  <bold>0.002</bold>
                </td><td rowspan="1" colspan="1"/></tr><tr><td rowspan="1" colspan="1">5 <italic><tp:taxon-name><tp:taxon-name-part taxon-name-part-type="genus" reg="Ligia">Ligia</tp:taxon-name-part><tp:taxon-name-part taxon-name-part-type="species" reg="exotica">exotica</tp:taxon-name-part></tp:taxon-name></italic></td><td rowspan="1" colspan="1">0.335</td><td rowspan="1" colspan="1">0.358</td><td rowspan="1" colspan="1">0.382</td><td rowspan="1" colspan="1">0.336</td><td rowspan="1" colspan="1"/></tr><tr><td rowspan="1" colspan="1">6 <italic><tp:taxon-name><tp:taxon-name-part taxon-name-part-type="genus" reg="Ligidium">Ligidium</tp:taxon-name-part><tp:taxon-name-part taxon-name-part-type="species" reg="ryukyuense">ryukyuense</tp:taxon-name-part></tp:taxon-name></italic></td><td rowspan="1" colspan="1">0.303</td><td rowspan="1" colspan="1">0.318</td><td rowspan="1" colspan="1">0.301</td><td rowspan="1" colspan="1">0.298</td><td rowspan="1" colspan="1">0.334</td></tr></tbody></table></table-wrap><fig id="F1" position="float" orientation="portrait"><object-id xmlns:xlink="http://www.w3.org/1999/xlink" content-type="doi" xlink:type="simple">10.3897/zookeys.1055.66879.figure1</object-id><object-id xmlns:xlink="http://www.w3.org/1999/xlink" content-type="arpha" xlink:type="simple">33C33D5A-1C3B-553C-B2ED-4E08DCAB4E77</object-id><label>Figure 1.</label><caption><p>Maximum likelihood (<abbrev xmlns:xlink="http://www.w3.org/1999/xlink" xlink:title="maximum likelihood" id="ABBRID0E1MAE" xlink:type="simple">ML</abbrev>) tree of the <abbrev xmlns:xlink="http://www.w3.org/1999/xlink" xlink:title="mitochondrial cytochrome c oxidase subunit I" id="ABBRID0E5MAE" xlink:type="simple">COI</abbrev> dataset with best ModelFinder model applied. Values below the nodes represent bootstrap support (<abbrev xmlns:xlink="http://www.w3.org/1999/xlink" xlink:title="bootstrap support" id="ABBRID0ECNAE" xlink:type="simple">BS</abbrev>) values from 1000 replicates, and values above the nodes represent the posterior probability (<abbrev xmlns:xlink="http://www.w3.org/1999/xlink" xlink:title="posterior probability" id="ABBRID0EGNAE" xlink:type="simple">PP</abbrev>) of the Bayesian analysis of the same dataset.</p></caption><graphic xmlns:xlink="http://www.w3.org/1999/xlink" xlink:href="zookeys-1055-123-g001.jpg" position="float" orientation="portrait" xlink:type="simple" id="oo_576337.jpg"><uri content-type="original_file" xlink:type="simple">https://binary.pensoft.net/fig/576337</uri></graphic></fig></tp:treatment-sec><ref-list><ref id="B23"><mixed-citation xmlns:xlink="http://www.w3.org/1999/xlink" xlink:type="simple"><person-group><name name-style="western"><surname>Taiti</surname><given-names>S</given-names></name><name name-style="western"><surname>Ferrara</surname><given-names>F</given-names></name></person-group> (<year>1986</year>) <article-title>Terrestrial isopods from the Oriental region. 1. The genus <italic><tp:taxon-name><tp:taxon-name-part taxon-name-part-type="genus">Burmoniscus</tp:taxon-name-part></tp:taxon-name></italic> Collinge, 1914 (<tp:taxon-name><tp:taxon-name-part taxon-name-part-type="family">Philosciidae</tp:taxon-name-part></tp:taxon-name>).</article-title><source>Monitore Zoologico Italiano, Supplemento</source><volume>21</volume>(<issue>11</issue>): <fpage>185</fpage>–<lpage>195</lpage>. <ext-link xlink:type="simple" ext-link-type="doi" xlink:href="10.1080/03749444.1986.10736714">https://doi.org/10.1080/03749444.1986.10736714</ext-link></mixed-citation></ref><ref id="B13"><mixed-citation xmlns:xlink="http://www.w3.org/1999/xlink" xlink:type="simple"><person-group><name name-style="western"><surname>Kwon</surname><given-names>DH</given-names></name><name name-style="western"><surname>Taiti</surname><given-names>S</given-names></name></person-group> (<year>1993</year>) <article-title>Terrestrial <tp:taxon-name><tp:taxon-name-part taxon-name-part-type="order">Isopoda</tp:taxon-name-part></tp:taxon-name> (<tp:taxon-name><tp:taxon-name-part taxon-name-part-type="subphylum">Crustacea</tp:taxon-name-part></tp:taxon-name>) from southern China, Macao and Hong Kong.</article-title><source>Stuttgarter Beiträge zur Naturkunde (Series A)</source><volume>490</volume>: <fpage>1</fpage>–<lpage>83</lpage>.</mixed-citation></ref><ref id="B16"><mixed-citation xmlns:xlink="http://www.w3.org/1999/xlink" xlink:type="simple"><person-group><name name-style="western"><surname>Nunomura</surname><given-names>N</given-names></name></person-group> (<year>2003a</year>) <article-title>Terrestrial isopod crustaceans from southern Kyushu, southern Japan.</article-title><source>Bulletin of the Toyama Science Museum</source><volume>26</volume>: <fpage>25</fpage>–<lpage>45</lpage>.</mixed-citation></ref><ref id="B7"><mixed-citation xmlns:xlink="http://www.w3.org/1999/xlink" xlink:type="simple"><person-group><name name-style="western"><surname>Karasawa</surname><given-names>S</given-names></name></person-group> (<year>2016</year>) <article-title>Eleven nominal species of <italic><tp:taxon-name><tp:taxon-name-part taxon-name-part-type="genus">Burmoniscus</tp:taxon-name-part></tp:taxon-name></italic> are junior synonyms of <italic><tp:taxon-name><tp:taxon-name-part taxon-name-part-type="genus">B.</tp:taxon-name-part><tp:taxon-name-part taxon-name-part-type="species">kathmandius</tp:taxon-name-part></tp:taxon-name></italic> (Schmalfuss, 1983) (<tp:taxon-name><tp:taxon-name-part taxon-name-part-type="subphylum">Crustacea</tp:taxon-name-part></tp:taxon-name>, <tp:taxon-name><tp:taxon-name-part taxon-name-part-type="order">Isopoda</tp:taxon-name-part></tp:taxon-name>, <tp:taxon-name><tp:taxon-name-part taxon-name-part-type="suborder">Oniscidea</tp:taxon-name-part></tp:taxon-name>).</article-title><source>ZooKeys</source><volume>607</volume>: <fpage>1</fpage>–<lpage>24</lpage>. <ext-link xlink:type="simple" ext-link-type="doi" xlink:href="10.3897/zookeys.607.8253">https://doi.org/10.3897/zookeys.607.8253</ext-link></mixed-citation></ref></ref-list></tp:taxon-treatment>
