# Supplementary material for: Integrative taxonomy reveals a new species of the genus Burmoniscus (Isopoda, Philosciidae) from the Xuefeng Mountains, China
Source: Zookeys. 2021 Aug 10;1055:123–34. doi: 10.3897/zookeys.1055.66879 (PMC8370953; doi:10.3897/zookeys.1055.66879)
Supplement: XML Treatment for Burmoniscus kathmandius [file zookeys.1055.66879-treatment3.xml]

<!DOCTYPE tp:taxon-treatment
  PUBLIC "-//TaxonX//DTD Taxonomic Treatment Publishing DTD v0 20100105//EN" "tax-treatment-NSO.dtd">
<tp:taxon-treatment xmlns:tp="http://www.plazi.org/taxpub"><tp:treatment-meta><kwd-group><label>Taxon classification</label><kwd><named-content xmlns:xlink="http://www.w3.org/1999/xlink" content-type="kingdom">Animalia</named-content></kwd><kwd><named-content xmlns:xlink="http://www.w3.org/1999/xlink" content-type="order">Isopoda</named-content></kwd><kwd><named-content xmlns:xlink="http://www.w3.org/1999/xlink" content-type="family">Philosciidae</named-content></kwd></kwd-group><mixed-citation publication-type="journal"><person-group><name><surname>Zeng</surname><given-names>Xue-Gang</given-names></name><name><surname>Wang</surname><given-names>Jin</given-names></name><name><surname>Yang</surname><given-names>Jing-Bo</given-names></name><name><surname>Li</surname><given-names>Wei-Chun</given-names></name></person-group><article-title>Integrative taxonomy reveals a new species of the genus <italic><tp:taxon-name><tp:taxon-name-part taxon-name-part-type="genus" reg="Burmoniscus">Burmoniscus</tp:taxon-name-part></tp:taxon-name></italic> (<tp:taxon-name><tp:taxon-name-part taxon-name-part-type="order">Isopoda</tp:taxon-name-part></tp:taxon-name>, <tp:taxon-name><tp:taxon-name-part taxon-name-part-type="family">Philosciidae</tp:taxon-name-part></tp:taxon-name>) from the Xuefeng Mountains, China</article-title><source>Zookeys</source><day>10</day><month>8</month><year>2021</year><volume>1055</volume><fpage>123</fpage><lpage>134</lpage><pub-id pub-id-type="doi">10.3897/zookeys.1055.66879</pub-id></mixed-citation></tp:treatment-meta><tp:nomenclature><tp:taxon-name>
              <object-id xmlns:xlink="http://www.w3.org/1999/xlink" content-type="arpha" xlink:type="simple">FACB2616-B240-5743-9EDB-81DC434EEC10</object-id>
              <tp:taxon-name-part taxon-name-part-type="genus" reg="Burmoniscus">Burmoniscus</tp:taxon-name-part>
              <tp:taxon-name-part taxon-name-part-type="species" reg="kathmandius">kathmandius</tp:taxon-name-part>
            </tp:taxon-name><tp:taxon-authority>(Schmalfuss, 1983)</tp:taxon-authority><xref ref-type="fig" rid="F5">Figure 5A–E</xref><tp:nomenclature-citation-list><tp:nomenclature-citation><tp:taxon-name>
                  <tp:taxon-name-part taxon-name-part-type="genus" reg="Rennelloscia">Rennelloscia</tp:taxon-name-part>
                  <tp:taxon-name-part taxon-name-part-type="species" reg="kathmandia">kathmandia</tp:taxon-name-part>
                </tp:taxon-name><comment>Schmalfuss, 1983: 379, figs 5, 6, 9, 22, 23. Type locality: Nepal, Kathmandu-Balaju.</comment></tp:nomenclature-citation><tp:nomenclature-citation><tp:taxon-name>
                  <tp:taxon-name-part taxon-name-part-type="genus" reg="Burmoniscus">Burmoniscus</tp:taxon-name-part>
                  <tp:taxon-name-part taxon-name-part-type="species" reg="kathmandius">kathmandius</tp:taxon-name-part>
                </tp:taxon-name><comment>(Schmalfuss, 1983): <xref ref-type="bibr" rid="B23">Taiti and Ferrara 1986</xref>: 187; <xref ref-type="bibr" rid="B7">Karasawa 2016</xref>: 1.</comment></tp:nomenclature-citation><tp:nomenclature-citation><tp:taxon-name>
                  <tp:taxon-name-part taxon-name-part-type="genus" reg="Burmoniscus">Burmoniscus</tp:taxon-name-part>
                  <tp:taxon-name-part taxon-name-part-type="species" reg="aokii">aokii</tp:taxon-name-part>
                </tp:taxon-name><comment>(Nunomura, 1986): <xref ref-type="bibr" rid="B7">Karasawa 2016</xref>: 1, figs 3A, 5–8A, 10–14A, 16–17A (junior synonym of <tp:taxon-name><tp:taxon-name-part taxon-name-part-type="genus" reg="Burmoniscus">B.</tp:taxon-name-part><tp:taxon-name-part taxon-name-part-type="species" reg="kathmandius">kathmandius</tp:taxon-name-part></tp:taxon-name>).</comment></tp:nomenclature-citation><tp:nomenclature-citation><tp:taxon-name>
                  <tp:taxon-name-part taxon-name-part-type="genus" reg="Burmoniscus">Burmoniscus</tp:taxon-name-part>
                  <tp:taxon-name-part taxon-name-part-type="species" reg="boninensis">boninensis</tp:taxon-name-part>
                </tp:taxon-name><comment>(Nunomura, 1986): <xref ref-type="bibr" rid="B7">Karasawa 2016</xref>: 1, figs 3A, 5–8B, 10–14B, 16, 17A (junior synonym of <tp:taxon-name><tp:taxon-name-part taxon-name-part-type="genus" reg="Burmoniscus">B.</tp:taxon-name-part><tp:taxon-name-part taxon-name-part-type="species" reg="kathmandius">kathmandius</tp:taxon-name-part></tp:taxon-name>).</comment></tp:nomenclature-citation><tp:nomenclature-citation><tp:taxon-name>
                  <tp:taxon-name-part taxon-name-part-type="genus" reg="Burmoniscus">Burmoniscus</tp:taxon-name-part>
                  <tp:taxon-name-part taxon-name-part-type="species" reg="daitoensis">daitoensis</tp:taxon-name-part>
                </tp:taxon-name><comment>(Nunomura, 1986): <xref ref-type="bibr" rid="B7">Karasawa 2016</xref>: 1, figs 3B, 5C, 6B, 7, 8C, 10–14C, 16, 17B (junior synonym of <tp:taxon-name><tp:taxon-name-part taxon-name-part-type="genus" reg="Burmoniscus">B.</tp:taxon-name-part><tp:taxon-name-part taxon-name-part-type="species" reg="kathmandius">kathmandius</tp:taxon-name-part></tp:taxon-name>).</comment></tp:nomenclature-citation><tp:nomenclature-citation><tp:taxon-name>
                  <tp:taxon-name-part taxon-name-part-type="genus" reg="Burmoniscus">Burmoniscus</tp:taxon-name-part>
                  <tp:taxon-name-part taxon-name-part-type="species" reg="hachijoensis">hachijoensis</tp:taxon-name-part>
                </tp:taxon-name><comment>Nunomura, 2007: 25, fig. 5; <xref ref-type="bibr" rid="B7">Karasawa 2016</xref>: 1, figs 3C, 5D, 6C, 7, 8D, 10–14D, 16, 17C (junior synonym of <tp:taxon-name><tp:taxon-name-part taxon-name-part-type="genus" reg="Burmoniscus">B.</tp:taxon-name-part><tp:taxon-name-part taxon-name-part-type="species" reg="kathmandius">kathmandius</tp:taxon-name-part></tp:taxon-name>).</comment></tp:nomenclature-citation><tp:nomenclature-citation><tp:taxon-name>
                  <tp:taxon-name-part taxon-name-part-type="genus" reg="Burmoniscus">Burmoniscus</tp:taxon-name-part>
                  <tp:taxon-name-part taxon-name-part-type="species" reg="japonicus">japonicus</tp:taxon-name-part>
                </tp:taxon-name><comment>(Nunomura, 1986): <xref ref-type="bibr" rid="B7">Karasawa 2016</xref>: 1, figs. 3D, 5E, 6D, 7, 8E, 10–14E, 16, 17D (junior synonym of <tp:taxon-name><tp:taxon-name-part taxon-name-part-type="genus" reg="Burmoniscus">B.</tp:taxon-name-part><tp:taxon-name-part taxon-name-part-type="species" reg="kathmandius">kathmandius</tp:taxon-name-part></tp:taxon-name>).</comment></tp:nomenclature-citation><tp:nomenclature-citation><tp:taxon-name>
                  <tp:taxon-name-part taxon-name-part-type="genus" reg="Burmoniscus">Burmoniscus</tp:taxon-name-part>
                  <tp:taxon-name-part taxon-name-part-type="species" reg="kagoshimaensis">kagoshimaensis</tp:taxon-name-part>
                </tp:taxon-name><comment>Nunomura, 2003a: 31, fig. 4; <xref ref-type="bibr" rid="B7">Karasawa 2016</xref>: 1, figs 3E, 5F, 6E, 7, 8F, 10–14F, 16, 17E (junior synonym of <tp:taxon-name><tp:taxon-name-part taxon-name-part-type="genus" reg="Burmoniscus">B.</tp:taxon-name-part><tp:taxon-name-part taxon-name-part-type="species" reg="kathmandius">kathmandius</tp:taxon-name-part></tp:taxon-name>).</comment></tp:nomenclature-citation><tp:nomenclature-citation><tp:taxon-name>
                  <tp:taxon-name-part taxon-name-part-type="genus" reg="Burmoniscus">Burmoniscus</tp:taxon-name-part>
                  <tp:taxon-name-part taxon-name-part-type="species" reg="murotoensis">murotoensis</tp:taxon-name-part>
                </tp:taxon-name><comment>(Nunomura, 1986): <xref ref-type="bibr" rid="B7">Karasawa 2016</xref>: 1, figs 3F, 5G, 6F, 7, 8G, 10–14G, 16, 17F (junior synonym of <tp:taxon-name><tp:taxon-name-part taxon-name-part-type="genus" reg="Burmoniscus">B.</tp:taxon-name-part><tp:taxon-name-part taxon-name-part-type="species" reg="kathmandius">kathmandius</tp:taxon-name-part></tp:taxon-name>).</comment></tp:nomenclature-citation><tp:nomenclature-citation><tp:taxon-name>
                  <tp:taxon-name-part taxon-name-part-type="genus" reg="Burmoniscus">Burmoniscus</tp:taxon-name-part>
                  <tp:taxon-name-part taxon-name-part-type="species" reg="okinawaensis">okinawaensis</tp:taxon-name-part>
                </tp:taxon-name><comment>(Nunomura, 1986): <xref ref-type="bibr" rid="B7">Karasawa 2016</xref>: 1, figs 3G, 5H, 6G, 7, 8H, 10–14H, 16, 17G (junior synonym of <tp:taxon-name><tp:taxon-name-part taxon-name-part-type="genus" reg="Burmoniscus">B.</tp:taxon-name-part><tp:taxon-name-part taxon-name-part-type="species" reg="kathmandius">kathmandius</tp:taxon-name-part></tp:taxon-name>).</comment></tp:nomenclature-citation><tp:nomenclature-citation><tp:taxon-name>
                  <tp:taxon-name-part taxon-name-part-type="genus" reg="Burmoniscus">Burmoniscus</tp:taxon-name-part>
                  <tp:taxon-name-part taxon-name-part-type="species" reg="shibatai">shibatai</tp:taxon-name-part>
                </tp:taxon-name><comment>(Nunomura, 1986): <xref ref-type="bibr" rid="B7">Karasawa 2016</xref>: 1, figs 3H, 5I, 6H, 7, 8I, 10–14I, 16, 17H (junior synonym of <tp:taxon-name><tp:taxon-name-part taxon-name-part-type="genus" reg="Burmoniscus">B.</tp:taxon-name-part><tp:taxon-name-part taxon-name-part-type="species" reg="kathmandius">kathmandius</tp:taxon-name-part></tp:taxon-name>).</comment></tp:nomenclature-citation><tp:nomenclature-citation><tp:taxon-name>
                  <tp:taxon-name-part taxon-name-part-type="genus" reg="Burmoniscus">Burmoniscus</tp:taxon-name-part>
                  <tp:taxon-name-part taxon-name-part-type="species" reg="tanabensis">tanabensis</tp:taxon-name-part>
                </tp:taxon-name><comment>Nunomura, 2003b: 16, fig. 3; <xref ref-type="bibr" rid="B7">Karasawa 2016</xref>: 1, figs. 3I, 5J, 6I, 7, 8J, 10–14J, 16, 17I (junior synonym of <tp:taxon-name><tp:taxon-name-part taxon-name-part-type="genus" reg="Burmoniscus">B.</tp:taxon-name-part><tp:taxon-name-part taxon-name-part-type="species" reg="kathmandius">kathmandius</tp:taxon-name-part></tp:taxon-name>).</comment></tp:nomenclature-citation><tp:nomenclature-citation><tp:taxon-name>
                  <tp:taxon-name-part taxon-name-part-type="genus" reg="Burmoniscus">Burmoniscus</tp:taxon-name-part>
                  <tp:taxon-name-part taxon-name-part-type="species" reg="watanabei">watanabei</tp:taxon-name-part>
                </tp:taxon-name><comment>(Nunomura, 1986): Karasawa, 2016: 1, figs 3J, 5K, 6J, 7, 8K, 10–14K, 16, 17J (junior synonym of <tp:taxon-name><tp:taxon-name-part taxon-name-part-type="genus" reg="Burmoniscus">B.</tp:taxon-name-part><tp:taxon-name-part taxon-name-part-type="species" reg="kathmandius">kathmandius</tp:taxon-name-part></tp:taxon-name>).</comment></tp:nomenclature-citation></tp:nomenclature-citation-list></tp:nomenclature><tp:treatment-sec sec-type="Examined specimens" id="SECID0E1KAG"><title>Examined specimens.</title><p>Seven males, 59 females, China, Hunan Province, Xuefeng Mountains, Lingcuishan Park (<named-content xmlns:xlink="http://www.w3.org/1999/xlink" content-type="dwc:verbatimCoordinates" xlink:type="simple"><named-content content-type="geo-json" specific-use="{&#34;type&#34;:&#34;Point&#34;,&#34;coordinates&#34;:[110.566667,27.900000]}" id="NCID0EDLAG" xlink:type="simple">27°54'N 110°34'E</named-content></named-content>), 15 July 2019, alt. 214 m, slide prep. no. L2013–2015, DNA no. LCS2022–2024 and LCS2027.</p></tp:treatment-sec><tp:treatment-sec sec-type="distribution" id="SECID0EILAG"><title>Distribution.</title><p>China (Guangdong, Guangxi, Hong Kong, Hunan, Taiwan); Japan; Nepal; Hawaiian Islands.</p></tp:treatment-sec><tp:treatment-sec sec-type="remarks" id="SECID0ENLAG"><title>Remarks.</title><p>This species has the body length of males 3.5–5.0 mm, and of females 4.5–7.5 mm. <xref ref-type="bibr" rid="B7">Karasawa (2016)</xref> redescribed and illustrated the morphological characters in detail. It can be distinguished by the characters of the male pleopod 1 endopodite (Fig. <xref ref-type="fig" rid="F5">5E</xref>); however, morphological variations of the diagnostic characters have caused some taxonomic misinterpretation. <xref ref-type="bibr" rid="B7">Karasawa (2016)</xref> clarified the confusion through a combined morphological and molecular approach, and 11 species were considered to be junior synonyms of <italic><tp:taxon-name><tp:taxon-name-part taxon-name-part-type="genus" reg="Burmoniscus">B.</tp:taxon-name-part><tp:taxon-name-part taxon-name-part-type="species" reg="kathmandius">kathmandius</tp:taxon-name-part></tp:taxon-name></italic>. The present work identified the specimens from the Xuefeng Mountains by integrating morphological characters (Fig. <xref ref-type="fig" rid="F5">5A–E</xref>) and a phylogenetic analysis (Fig. <xref ref-type="fig" rid="F1">1</xref>).</p></tp:treatment-sec><tp:treatment-sec><!--Section generated to contain objects referenced in tp:taxon-treatment.--><fig id="F5" position="float" orientation="portrait"><object-id xmlns:xlink="http://www.w3.org/1999/xlink" content-type="doi" xlink:type="simple">10.3897/zookeys.1055.66879.figure5</object-id><object-id xmlns:xlink="http://www.w3.org/1999/xlink" content-type="arpha" xlink:type="simple">B383092B-78CC-5B45-B67D-1419016FEF7D</object-id><label>Figure 5.</label><caption><p><italic><tp:taxon-name><tp:taxon-name-part taxon-name-part-type="genus" reg="Burmoniscus">Burmoniscus</tp:taxon-name-part><tp:taxon-name-part taxon-name-part-type="species" reg="kathmandius">kathmandius</tp:taxon-name-part></tp:taxon-name></italic> (Schmalfuss, 1983), male <bold>A</bold> habitus in dorsal view <bold>B</bold> telson in dorsal view <bold>C</bold> pleon in ventral view <bold>D</bold> pleopod 1 exopodite <bold>E</bold> pleopod 1 endopodite.</p></caption><graphic xmlns:xlink="http://www.w3.org/1999/xlink" xlink:href="zookeys-1055-123-g005.jpg" position="float" orientation="portrait" xlink:type="simple" id="oo_576341.jpg"><uri content-type="original_file" xlink:type="simple">https://binary.pensoft.net/fig/576341</uri></graphic></fig><fig id="F1" position="float" orientation="portrait"><object-id xmlns:xlink="http://www.w3.org/1999/xlink" content-type="doi" xlink:type="simple">10.3897/zookeys.1055.66879.figure1</object-id><object-id xmlns:xlink="http://www.w3.org/1999/xlink" content-type="arpha" xlink:type="simple">33C33D5A-1C3B-553C-B2ED-4E08DCAB4E77</object-id><label>Figure 1.</label><caption><p>Maximum likelihood (<abbrev xmlns:xlink="http://www.w3.org/1999/xlink" xlink:title="maximum likelihood" id="ABBRID0E1MAE" xlink:type="simple">ML</abbrev>) tree of the <abbrev xmlns:xlink="http://www.w3.org/1999/xlink" xlink:title="mitochondrial cytochrome c oxidase subunit I" id="ABBRID0E5MAE" xlink:type="simple">COI</abbrev> dataset with best ModelFinder model applied. Values below the nodes represent bootstrap support (<abbrev xmlns:xlink="http://www.w3.org/1999/xlink" xlink:title="bootstrap support" id="ABBRID0ECNAE" xlink:type="simple">BS</abbrev>) values from 1000 replicates, and values above the nodes represent the posterior probability (<abbrev xmlns:xlink="http://www.w3.org/1999/xlink" xlink:title="posterior probability" id="ABBRID0EGNAE" xlink:type="simple">PP</abbrev>) of the Bayesian analysis of the same dataset.</p></caption><graphic xmlns:xlink="http://www.w3.org/1999/xlink" xlink:href="zookeys-1055-123-g001.jpg" position="float" orientation="portrait" xlink:type="simple" id="oo_576337.jpg"><uri content-type="original_file" xlink:type="simple">https://binary.pensoft.net/fig/576337</uri></graphic></fig></tp:treatment-sec><ref-list><ref id="B23"><mixed-citation xmlns:xlink="http://www.w3.org/1999/xlink" xlink:type="simple"><person-group><name name-style="western"><surname>Taiti</surname><given-names>S</given-names></name><name name-style="western"><surname>Ferrara</surname><given-names>F</given-names></name></person-group> (<year>1986</year>) <article-title>Terrestrial isopods from the Oriental region. 1. The genus <italic><tp:taxon-name><tp:taxon-name-part taxon-name-part-type="genus">Burmoniscus</tp:taxon-name-part></tp:taxon-name></italic> Collinge, 1914 (<tp:taxon-name><tp:taxon-name-part taxon-name-part-type="family">Philosciidae</tp:taxon-name-part></tp:taxon-name>).</article-title><source>Monitore Zoologico Italiano, Supplemento</source><volume>21</volume>(<issue>11</issue>): <fpage>185</fpage>–<lpage>195</lpage>. <ext-link xlink:type="simple" ext-link-type="doi" xlink:href="10.1080/03749444.1986.10736714">https://doi.org/10.1080/03749444.1986.10736714</ext-link></mixed-citation></ref><ref id="B7"><mixed-citation xmlns:xlink="http://www.w3.org/1999/xlink" xlink:type="simple"><person-group><name name-style="western"><surname>Karasawa</surname><given-names>S</given-names></name></person-group> (<year>2016</year>) <article-title>Eleven nominal species of <italic><tp:taxon-name><tp:taxon-name-part taxon-name-part-type="genus">Burmoniscus</tp:taxon-name-part></tp:taxon-name></italic> are junior synonyms of <italic><tp:taxon-name><tp:taxon-name-part taxon-name-part-type="genus">B.</tp:taxon-name-part><tp:taxon-name-part taxon-name-part-type="species">kathmandius</tp:taxon-name-part></tp:taxon-name></italic> (Schmalfuss, 1983) (<tp:taxon-name><tp:taxon-name-part taxon-name-part-type="subphylum">Crustacea</tp:taxon-name-part></tp:taxon-name>, <tp:taxon-name><tp:taxon-name-part taxon-name-part-type="order">Isopoda</tp:taxon-name-part></tp:taxon-name>, <tp:taxon-name><tp:taxon-name-part taxon-name-part-type="suborder">Oniscidea</tp:taxon-name-part></tp:taxon-name>).</article-title><source>ZooKeys</source><volume>607</volume>: <fpage>1</fpage>–<lpage>24</lpage>. <ext-link xlink:type="simple" ext-link-type="doi" xlink:href="10.3897/zookeys.607.8253">https://doi.org/10.3897/zookeys.607.8253</ext-link></mixed-citation></ref></ref-list></tp:taxon-treatment>
